# Supplementary material for: Salivary Biomarkers to Differentiate between Streptococcus pneumoniae and Influenza A Virus-Related Pneumonia in Children
Source: Diagnostics (Basel). 2023 Apr 18;13(8):1468. doi: 10.3390/diagnostics13081468 (PMC10137754; doi:10.3390/diagnostics13081468)
Supplement: Supplementary file 1 [file diagnostics-13-01468-s001.zip]

Archive with 11 entries (11 files):
- Supplementary Figure S1.png
- Supplementary Figure S10.png
- Supplementary Figure S2.png
- Supplementary Figure S3.png
- Supplementary Figure S4.png
- Supplementary Figure S5.png
- Supplementary Figure S6.png
- Supplementary Figure S7.png
- Supplementary Figure S8.png
- Supplementary Figure S9.png
- Supplementary Table S1.pdf
